# Supplementary material for: Golden and Silver–Golden Chitosan Hydrogels and Fabrics Modified with Golden Chitosan Hydrogels
Source: Int J Mol Sci. 2022 May 12;23(10):5406. doi: 10.3390/ijms23105406 (PMC9141307; doi:10.3390/ijms23105406)
Supplement: Supplementary file 1 [file ijms-23-05406-s001.zip]

Archive with 1 entries (1 files):
- ijms-1702317-supplementary.pdf
